# Supplementary material for: Optimal promising zone designs
Source: Biom J. 2018 Nov 8;61(5):1175–86. doi: 10.1002/bimj.201700308 (PMC6767001; doi:10.1002/bimj.201700308)
Supplement: Supplementary file 1 — Supporting Information [file BIMJ-61-1175-s001.zip]

Archive with 22 entries (22 files):
- table1.R
- figures/fig1.tif
- figures/fig2L.tif
- figures/fig2R.tif
- figures/fig3L.tif
- figures/fig3R.tif
- figures/fig4L.tif
- figures/fig4R.tif
- figures/fig5L.tif
- figures/fig5R.tif
- figures/fig6.tif
- intermediate_results/gamvec.rds
- intermediate_results/gamvec_cjt.rds
- intermediate_results/out_pars.rds
- figure1.R
- figure2.R
- figure3.R
- figure4.R
- figure5.R
- figure6.R
- optimal_pz_fns.R
- README.txt
