# Supplementary material for: Optimal promising zone designs
Source: Biom J. 2018 Nov 8;61(5):1175–86. doi: 10.1002/bimj.201700308 (PMC6767001; doi:10.1002/bimj.201700308)
Supplement: Supplementary file 1 — Supporting Information [file BIMJ-61-1175-s001.zip › table1.R]

# Table 1 in
# Hsiao S, Liu L, Mehta C, Optimal Promising Zone Designs, Biometrical Journal 2018

rm(list = ls())
source("optimal_pz_fns.R")

# -----------------------------------------------------------------------------
# MP design
# -----------------------------------------------------------------------------
thetamin_MP <- 1.6/7.5
thetamax_MP <- 2/7.5
expected_n_MP <- 499 # expected sample size at minimal theta
n1_MP <- 208
n2_MP <- 442
n2max_MP <- 884

# -----------------------------------------------------------------------------
# CPZ design
# -----------------------------------------------------------------------------

sigma <- 1
thetamin <- thetamin_MP
theta_tilde <- thetamin_MP # used for cP calculations
n1 <- n1_MP
n2 <- n2_MP
n2min <- n2
n2max <- n2max_MP
w1 <- sqrt(n1/n2)
w2 <- sqrt((n2 - n1)/n2)
c1 <- Inf # efficacy boundary at first look
bdry <- 1.9600 # efficacy boundary at second look
cpmax <- 0.8
targetcp <- 0.8 # target cp if using sloped ssr method

# ------------------------------------------------------------------------------
# Grid search to find cp_bound for lower end of promising zone design
# ------------------------------------------------------------------------------

cp_bound <- 0.8 # CP contraint
theta_cp_bound <- thetamin # theta to use for CP constraint
theta_cp <- theta_tilde # theta to use as reference for CP calculations

# Lower end of CPZ promising zone if max sample size is allowed be n2max_MP
z1min <- promzone_min_z1(n1 = n1, n2x = n2max, bdry = bdry, w1 = w1, w2 = w2,
                         theta_cp = thetamin, sigma = 1, cp_bound = cp_bound)

# Upper end of CPZ promising zone
z1max <- cp_to_z1(n1 = n1, n2x = n2, cp = cpmax, bdry = bdry,
                  w1 = w1, w2 = w2, theta_cp = theta_cp, sigma = sigma)

# Grid search for z1min such that CPZ has same E(N) as MP at thetamin
z1vec <- seq(z1min, z1max, length.out = 1e4)
for (i in 1:length(z1vec)) {
  ncpz <- avgn_ssrslope_noflat(
    theta = thetamin,
    n1 = n1, n2 = n2, n2min = n2min, n2max = n2max, bdry = bdry,
    w1 = w1, w2 = w2, c1 = c1, sigma = sigma, theta_tilde = theta_tilde,
    targetcp = targetcp,
    z1min = z1vec[i], z1max = z1max)
  if (ncpz < expected_n_MP) break
}
z1min <- z1vec[i - 1]

# Expected sample size of CPZ at thetamin, using newly found z1min as start of promising zone
avgn_ssrslope_noflat(
  theta = thetamin,
  n1 = n1, n2 = n2, n2min = n2min, n2max = n2max, bdry = bdry,
  w1 = w1, w2 = w2, c1 = c1, sigma = sigma, theta_tilde = theta_tilde,
  targetcp = targetcp,
  z1min = z1min, z1max = z1max)

# Maximum sample size achieved by matching CPZ
n2max_cpzmp <- n2x_slope(
  z1min + 1e-12, z1min = z1min, z1max = z1max, n2 = n2, n2max = n2max,
  theta_tilde = theta_tilde, sigma = sigma, targetcp = targetcp,
  bdry = bdry, w1 = w1, w2 = w2)

# Confirm maximum sample size achieved by CPZ is less than max sample size for MP
n2max_cpzmp < n2max

# Confirm that CP achieved at this maximum sample size is 0.8
cp(n1 = n1, n2x = n2max_cpzmp, z1 = z1min, bdry = bdry, w1 = w1, w2 = w2, theta_cp = thetamin, sigma = 1)


# Unconditional power of CPZ at specified values of delta
deltavec <- c(1.6, 1.7, 1.8, 1.9, 2.0)
ucpslopevec <- vapply(
  X = deltavec/7.5, FUN = uncond_pwr_ssrslope_noflat, FUN.VALUE = numeric(1),
  n1 = n1, n2 = n2, n2min = n2min, n2max = n2max,
  bdry = bdry, w1 = w1, w2 = w2, c1 = c1, sigma = sigma,
  theta_tilde = theta_tilde, targetcp = targetcp,
  z1min = z1min, z1max = z1max)

# Expected sample size of CPZ at specified values of delta
avgnslopevec <- vapply(
  X = deltavec/7.5, FUN = avgn_ssrslope_noflat, FUN.VALUE = numeric(1),
  n1 = n1, n2 = n2, n2min = n2min, n2max = n2max, bdry = bdry,
  w1 = w1, w2 = w2, c1 = c1, sigma = sigma, theta_tilde = theta_tilde,
  targetcp = targetcp,
  z1min = z1min, z1max = z1max)

# Portions of Table 1 pertaining to CPZ
table1_cpz <- data.frame(
  delta = deltavec,
  CPZ_pwr = round(ucpslopevec, 2),
  CPZ_EN =  round(avgnslopevec, 0)
)

table1_cpz
