# Supplementary material for: Optimal promising zone designs
Source: Biom J. 2018 Nov 8;61(5):1175–86. doi: 10.1002/bimj.201700308 (PMC6767001; doi:10.1002/bimj.201700308)
Supplement: Supplementary file 1 — Supporting Information [file BIMJ-61-1175-s001.zip › figure1.R]

# Figure 1 in the manuscript:
# Hsiao S, Liu L, Mehta C, Optimal Promising Zone Designs, Biometrical Journal 2018

# NOTE: The labels z_1^(L), z_1^(C), z_1^(U) in published figure were added
#       manually in PowerPoint

rm(list = ls())
source("optimal_pz_fns.R")


# Inputs for CPZ design
sigma <- 1               # fixed standard deviation for normal endpoint
thetamin <- 0.29         # minimum theta of interest
thetamax <- 0.4          # maximum theta of interest
theta_tilde <- 0.29      # reference theta for cP calculations
n1 <- 140                # stage 1 total sample size
n2 <- 280                # planned final sample size
n2min <- n2              # minimum final sample size after SSR
n2max <- 1.5*n2          # maximum final sample size after SSR
w1 <- sqrt(n1/n2)        # stage 1 weight for CHW combination statistic
w2 <- sqrt((n2 - n1)/n2) # stage 2 weight for CHW combination statistic
c1 <- Inf                # efficacy boundary at first look
bdry <- 1.9600           # efficacy boundary at second look
cpmax <- 0.9             # upper end of promising zone on cp scale
targetcp <- 0.9          # target cp for sloped SSR rule
cp_bound <- 0.8          # minimum cp contraint for promising zone


# Grid of z1 values to use for plots
xmin = -1
xmax = 4
z1vec <- seq(xmin, xmax, 0.001)

# Conditional power calculations will be performed at theta_tilde
theta_cp <- theta_tilde

# Lower end of the promising zone
z1min <- promzone_min_z1(n1 = n1, n2x = n2max, bdry = bdry, w1 = w1, w2 = w2,
                         theta_cp = theta_cp, sigma = sigma, cp_bound = cp_bound)

# conditional power at lowest theta is 0.552 at minimum sample size
cpmin <- cp(n1 = n1, n2x = n2, z1 = z1min, bdry = bdry,
            w1 = w1, w2 = w2, theta_cp = theta_cp, sigma = sigma)

# Upper end of the promising zone
z1max <- cp_to_z1(n1 = n1, n2x = n2, cp = cpmax, bdry = bdry,
                  w1 = w1, w2 = w2, theta_cp = theta_cp, sigma = sigma)

# Re-estimated sample size calculated via the sloped SSR rule
n2xslopevec <- n2x_slope(z1vec, z1min = z1min, z1max = z1max,
                         n2 = n2, n2max = n2max,
                         theta_tilde = theta_tilde, sigma = sigma,
                         targetcp = targetcp,
                         bdry = bdry, w1 = w1, w2 = w2)


# Conditional power assuming sample size will be increased by "sloped" SSR rule
cpslopevec <- mapply(FUN = cp,
                     n2x = n2xslopevec,
                     z1 = z1vec,
                     n1 = n1, bdry = bdry, w1 = w1, w2 = w2,
                     theta_cp = theta_cp, sigma = sigma)

# Conditional power assuming original sample size n2
cpslopevec_nossr <- vapply(
  X = z1vec,
  FUN = cp,
  FUN.VALUE = numeric(1),
  n2x = n2,
  n1 = n1, bdry = bdry, w1 = w1, w2 = w2, theta_cp = theta_cp, sigma = sigma)


# ------------------------------------------------------------------------------
# Generate Figure 1
# ------------------------------------------------------------------------------
tiff(filename = "figures/fig1.tif",
     width = 924, pointsize = 11, height = 742, res = 150)

par(mar=c(5.1,4.1,4.1,4.1))

# Blank plot
plot(1, type = "n",
     xlim = c(xmin, xmax), ylim = c(0, 1),
     xlab = "Z-Statistic at Interim Analysis", ylab = "Conditional Power",
     main = ""
)

# Promising zone
polygon(x = c(z1min, z1min, z1max, z1max),
        y = c(-.035, 1.035, 1.035, -.035),
        col = "gray80")

# Gridlines
abline(v = seq(xmin, xmax, .5), h = seq(0, 1, .1), lty = 2, col = "gray50")

# Vertical line at z_1^(C)
abline(v = z1_turn(w1 = w1, w2 = w2,
                   targetcp = targetcp,
                   theta_tilde = theta_tilde,
                   sigma = sigma,
                   n1 = n1, n2max = n2max, bdry = bdry))

# Conditional power without SSR
lines(z1vec, cpslopevec_nossr, type = "l", col = "red", lwd = 3, lty = 2)

# Conditional power with SSR
lines(z1vec, cpslopevec, type = "l", col = "red", lwd = 3)

# Sample size without SSR
lines(z1vec, rep(n2/(10*n1), length(z1vec)), col = "black", lwd = 3, lty = 2)

# Sample size with SSR
lines(z1vec, n2xslopevec/(n1*10), col = "black", lwd = 3)

# Distribution of z1
lines(z1vec,
      dnorm(z1vec - expected_z1(theta = theta_cp, sigma = sigma, n1 = n1)),
      type = "l", col = "cadetblue", lwd = 2, lty = 1)

# Label sample size axis (right side vertical)
nlabs <- seq(0, 10*n1, 2*n1)
axis(4,at = seq(0, 1, 0.2),labels = nlabs)
mtext("Sample Size", side=4, line=3, las=3)

legend("topleft", c("Conditional Power", "Sample Size", "Density of Z1"),
       col = c("red", "black", "cadetblue"), lty = 1, lwd = 2)

dev.off()
