# Supplementary material for: Optimal promising zone designs
Source: Biom J. 2018 Nov 8;61(5):1175–86. doi: 10.1002/bimj.201700308 (PMC6767001; doi:10.1002/bimj.201700308)
Supplement: Supplementary file 1 — Supporting Information [file BIMJ-61-1175-s001.zip › figure4.R]

# Figure 4 in the manuscript:
# Hsiao S, Liu L, Mehta C, Optimal Promising Zone Designs, Biometrical Journal 2018

rm(list = ls())
source("optimal_pz_fns.R")

use_intermediate_results <- FALSE # whether to use previously saved intermediate results

# Inputs for CPZ design
sigma <- 1               # fixed standard deviation for normal endpoint
thetamin <- 0.29         # minimum theta of interest
thetamax <- 0.4          # maximum theta of interest
theta_tilde <- 0.29      # reference theta for cP calculations
n1 <- 140                # stage 1 total sample size
n2 <- 280                # planned final sample size
n2min <- n2              # minimum final sample size after SSR
n2max <- 1.5*n2          # maximum final sample size after SSR
w1 <- sqrt(n1/n2)        # stage 1 weight for CHW combination statistic
w2 <- sqrt((n2 - n1)/n2) # stage 2 weight for CHW combination statistic
c1 <- Inf                # efficacy boundary at first look
bdry <- 1.9600           # efficacy boundary at second look
cpmax <- 0.9             # upper end of promising zone on cp scale
targetcp <- 0.9          # target cp for sloped SSR rule
cp_bound <- 0.8          # minimum cp contraint for promising zone

# ------------------------------------------------------------------------------
# Figure 4 left panel: Expected sample size vs theta
# Identical to Figure 2 left panel
# ------------------------------------------------------------------------------

# Fix true thetas for plotting
thetavec <- seq(thetamin, thetamax, 0.01)

# Conditional power calculations will be performed at theta_tilde
theta_cp <- theta_tilde

# Lower end of the promising zone
z1min <- promzone_min_z1(n1 = n1, n2x = n2max, bdry = bdry, w1 = w1, w2 = w2,
                         theta_cp = theta_cp, sigma = sigma, cp_bound = cp_bound)

# conditional power at lowest theta is 0.552 at minimum sample size
cpmin <- cp(n1 = n1, n2x = n2, z1 = z1min, bdry = bdry,
            w1 = w1, w2 = w2, theta_cp = theta_cp, sigma = sigma)

# Upper end of the promising zone
z1max <- cp_to_z1(n1 = n1, n2x = n2, cp = cpmax, bdry = bdry,
                  w1 = w1, w2 = w2, theta_cp = theta_cp, sigma = sigma)

# Expected sample size for CPZ for each theta in range of interest
avgnvec <- vapply(X = thetavec, FUN = avgn_ssrslope, FUN.VALUE = numeric(1),
                  n1 = n1, n2 = n2, n2min = n2min, n2max = n2max, bdry = bdry,
                  w1 = w1, w2 = w2, c1 = c1, sigma = sigma,
                  theta_tilde = theta_tilde,
                  targetcp = targetcp, cpmin = cpmin, cpmax = cpmax)

# -------------------------------------
# Plot Figure 4 left panel
# -------------------------------------
tiff(filename = "figures/fig4L.tif",
     width = 680, pointsize = 11, height = 680, res = 150)

par(mar=c(5.1,4.1,4.1,2.1))
plot(1, type = "n", ylim = c(310, 325), xlim = c(thetamin, thetamax),
     xlab = expression(delta[0]), ylab = "Expected sample size", main = "")
title("Matching Expected Sample Sizes\nof JT and CPZ")
abline(v = seq(thetamin, thetamax, 0.01), h = seq(310, 325, 1),
       lty = 5, col = "gray")
lines(thetavec, avgnvec, col = "red", lwd = 2)

dev.off()


# ------------------------------------------------------------------------------
# Figure 4 right panel: unconditional power of CJT and CPZ
# ------------------------------------------------------------------------------

# Inputs to the search algorithm for gamma constant in CJT method
stepsize <- 1 # granularity for finding optimal n2 star in CJT method, if = 1 then using integer values only
search_z1_increment_jt <- 0.01 # granularity for finding z1 values where sample size is increased in CJT method
search_z1_min_jt <- -3 # search range for start of ssr region on z scale in CJT method
search_z1_max_jt <- 4 # search range for end of ssr region on z scale in CJT method
lookup_table_increments <- 0.01 # granularity for finding closeset z1 value in lookup table for faster implementation of CJT rule
gam <- 0.001 # starting guess for gamma
gam_min <- 0.1*gam
gam_max <- 2.0*gam
nsteps <- 15
theta_cp_bound <- thetamin # theta to use for CP constraint in constrained JT design

# Find gamma so that CJT method has same expected N as CPZ at each theta
# where the CJT design is chosen to be optimal at each theta (different CJT design at each theta)
if (use_intermediate_results) {
  gamvec <- readRDS("intermediate_results/gamvec_cjt.rds")
} else {
  # Takes a few minutes
  set.seed(164697861) # CJT expected sample size uses Monte Carlo integration
  gamvec <- numeric(length(thetavec))
  for(i in 1:length(gamvec)) {
    gamvec[i] <-
      find_gam(targetn = avgnvec[i], gam_min = gam_min, gam_max = gam_max,
               nsteps = nsteps,
               n1 = n1, n2 = n2, n2min = n2min, n2max = n2max, bdry = bdry,
               w1 = w1, w2 = w2, c1 = c1, theta = thetavec[i], sigma = sigma,
               theta_tilde = thetavec[i],
               revenue = revenue, cost = cost, objective = objective,
               stepsize = stepsize,
               search_z1_min_jt = search_z1_min_jt,
               search_z1_max_jt = search_z1_max_jt,
               search_z1_increment_jt = search_z1_increment_jt,
               revenue_bound = cp_bound,
               theta_revenue_bound = theta_cp_bound)
  }

  saveRDS(gamvec, "intermediate_results/gamvec_cjt.rds")
}

# unconditional power of CPZ
ucpslopevec <- vapply(X = thetavec, FUN = uncond_pwr_ssrslope,
                      FUN.VALUE = numeric(1),
                      n1 = n1, n2 = n2, n2min = n2min, n2max = n2max,
                      bdry = bdry, w1 = w1, w2 = w2, c1 = c1, sigma = sigma,
                      theta_tilde = theta_tilde, targetcp = targetcp,
                      cpmin = cpmin, cpmax = cpmax)


# unconditional power of CJT
set.seed(1008953297) # CJT unconditional power uses Monte Carlo integration
ucpjtvec <- numeric(length(thetavec))
for (i in 1:length(ucpjtvec)) {
  ucpjtvec[i] <-
    uncond_pwr_jt2(n1 = n1, n2 = n2, n2min = n2min, n2max = n2max, bdry = bdry,
                   w1 = w1, w2 = w2, c1 = c1, theta = thetavec[i],
                   sigma = sigma,
                   theta_tilde = thetavec[i], gam = gamvec[i],
                   revenue = revenue, cost = cost, objective = objective,
                   stepsize = stepsize,
                   search_z1_min_jt = search_z1_min_jt,
                   search_z1_max_jt = search_z1_max_jt,
                   search_z1_increment_jt = search_z1_increment_jt,
                   revenue_bound = cp_bound,
                   theta_revenue_bound = theta_cp_bound)
}

# -------------------------------------
# Plot Figure 4 right panel
# -------------------------------------
tiff(filename = "figures/fig4R.tif",
     width = 680, pointsize = 11, height = 680, res = 150)

par(mar=c(5.1,4.1,4.1,2.1))
plot(1, type = "n", xlim = c(thetamin, thetamax), ylim = c(0.5, 1.0),
     xlab = expression(delta[0]), ylab = "Power", main = NULL)
title(expression(bold("Unconditional Power of CJT and CPZ")))
abline(v = seq(thetamin, thetamax, 0.01), h = seq(0.5, 1, 0.05), lty = 5, col = "gray")
lines(thetavec, ucpslopevec, type = "l", col = "red", lwd = 2)
lines(thetavec, ucpjtvec, col = "blue", lwd = 2, lty = 2)
legend("bottomright", c("CJT", "CPZ"), col=c("blue", "red"), lty = c(1, 1), lwd = 2)

dev.off()
