# Supplementary material for: Optimal promising zone designs
Source: Biom J. 2018 Nov 8;61(5):1175–86. doi: 10.1002/bimj.201700308 (PMC6767001; doi:10.1002/bimj.201700308)
Supplement: Supplementary file 1 — Supporting Information [file BIMJ-61-1175-s001.zip › figure5.R]

# Figure 5 in the manuscript:
# Hsiao S, Liu L, Mehta C, Optimal Promising Zone Designs, Biometrical Journal 2018

# Requires ./intermediate_results/gamvec_cjt.rds
#  which was created in the course of generating figure 4R - no need to repeat

rm(list = ls())
source("optimal_pz_fns.R")
# CJT gamma value corresponding to theta = thetamin with same E(N) as CPZ
gamvec <- readRDS("intermediate_results/gamvec_cjt.rds")
gam1 <- gamvec[1]


# Inputs for CPZ design
sigma <- 1               # fixed standard deviation for normal endpoint
thetamin <- 0.29         # minimum theta of interest
thetamax <- 0.4          # maximum theta of interest
theta_tilde <- 0.29      # reference theta for cP calculations
n1 <- 140                # stage 1 total sample size
n2 <- 280                # planned final sample size
n2min <- n2              # minimum final sample size after SSR
n2max <- 1.5*n2          # maximum final sample size after SSR
w1 <- sqrt(n1/n2)        # stage 1 weight for CHW combination statistic
w2 <- sqrt((n2 - n1)/n2) # stage 2 weight for CHW combination statistic
c1 <- Inf                # efficacy boundary at first look
bdry <- 1.9600           # efficacy boundary at second look
cpmax <- 0.9             # upper end of promising zone on cp scale
targetcp <- 0.9          # target cp for sloped SSR rule
cp_bound <- 0.8          # minimum cp contraint for promising zone


# Grid of z1 values to use for plots
xmin = -1
xmax = 4
z1vec <- seq(xmin, xmax, 0.001)

# Conditional power calculations will be performed at theta_tilde
theta_cp <- theta_tilde

# theta to use for CP constraint in CJT design
theta_cp_bound <- thetamin


# Lower end of the promising zone
z1min <- promzone_min_z1(n1 = n1, n2x = n2max, bdry = bdry, w1 = w1, w2 = w2,
                         theta_cp = theta_cp, sigma = sigma, cp_bound = cp_bound)

# Upper end of the promising zone
z1max <- cp_to_z1(n1 = n1, n2x = n2, cp = cpmax, bdry = bdry,
                  w1 = w1, w2 = w2, theta_cp = theta_cp, sigma = sigma)

# Final re-estimated sample size for CPZ design calculated via the sloped SSR rule
n2xslopevec <- n2x_slope(z1vec, z1min = z1min, z1max = z1max,
                         n2 = n2, n2max = n2max,
                         theta_tilde = thetamin, sigma = sigma,
                         targetcp = targetcp,
                         bdry = bdry, w1 = w1, w2 = w2)

# Conditional power of CPZ under the sloped SSR rule
cpslopevec <- mapply(FUN = cp,
                     n2x = n2xslopevec,
                     z1 = z1vec,
                     n1 = n1, bdry = bdry, w1 = w1, w2 = w2,
                     theta_cp = theta_cp,
                     sigma = sigma)

# Final sample size for matching CJT design
n2xjtvec <- vapply(X = z1vec, FUN = n2x_jt, FUN.VALUE = numeric(1),
                   n1 = n1, n2 = n2, n2min = n2min, n2max = n2max,
                   bdry = bdry, w1 = w1, w2 = w2,
                   theta_tilde = thetamin, sigma = sigma, gam = gam1,
                   revenue = revenue, cost = cost,
                   objective = objective, stepsize = 1,
                   revenue_bound = cp_bound,
                   theta_revenue_bound = theta_cp_bound)

# Conditional power of matching CJT design
cpjtvec <- mapply(FUN = cp,
                  n2x = n2xjtvec,
                  z1 = z1vec,
                  n1 = n1, bdry = bdry, w1 = w1, w2 = w2,
                  theta_cp = thetamin, sigma = sigma)

# -------------------------------------
# Plot Figure 5 left panel - SSR Rules
# -------------------------------------
tiff(filename = "figures/fig5L.tif",
     width = 680, pointsize = 11, height = 680, res = 150)

par(mar=c(5.1,4.1,4.1,2.1))
plot(1, type = "n",
     xlim = c(xmin, xmax), ylim = c(250, 450),
     xlab = "Z-Statistic at Interim Analysis", ylab = "Final sample size",
     main = expression(paste("SSR Rule Comparison"))
)
abline(v = seq(xmin, xmax, .5), h = seq(250, 450, 50), lty = 2, col = "gray")
lines(z1vec, n2xslopevec, type = "l", col = "red", lwd = 2)
lines(z1vec, n2xjtvec, type = "l", col = "blue", lwd = 2)
legend("topleft", c("JT", "CPZ"), col=c("blue", "red"), lty = c(1, 1), lwd = 2)

dev.off()

# -------------------------------------
# Plot Figure 5 right panel - Conditional Power
# -------------------------------------
tiff(filename = "figures/fig5R.tif",
     width = 680, pointsize = 11, height = 680, res = 150)

par(mar=c(5.1,4.1,4.1,2.1))
plot(1, type = "n",
     xlim = c(xmin, xmax), ylim = c(0, 1),
     xlab = "Z-Statistic at Interim Analysis", ylab = "Conditional Power",
     main = expression(paste("CP Comparison at ", delta, " = 0.29"))
)
abline(v = seq(xmin, xmax, .5), h = seq(0, 1, .1), lty = 2, col = "gray")
lines(z1vec, cpslopevec, type = "l", col = "red", lwd = 2)
lines(z1vec, cpjtvec, type = "l", col = "blue", lwd = 2)
legend("topleft", c("JT", "CPZ"), col=c("blue", "red"), lty = c(1, 1), lwd = 2)

dev.off()
