# Supplementary material for: Optimal promising zone designs
Source: Biom J. 2018 Nov 8;61(5):1175–86. doi: 10.1002/bimj.201700308 (PMC6767001; doi:10.1002/bimj.201700308)
Supplement: Supplementary file 1 — Supporting Information [file BIMJ-61-1175-s001.zip › figure6.R]

# Figure 6 in the manuscript:
# Hsiao S, Liu L, Mehta C, Optimal Promising Zone Designs, Biometrical Journal 2018

rm(list = ls())
source("optimal_pz_fns.R")

use_intermediate_results <- FALSE # whether to use previously saved intermediate results

# Inputs for CPZ design
sigma <- 1               # fixed standard deviation for normal endpoint
thetamin <- 0.29         # minimum theta of interest
thetamax <- 0.4          # maximum theta of interest
theta_tilde <- 0.29      # reference theta for cP calculations
n1 <- 140                # stage 1 total sample size
n2 <- 280                # planned final sample size
n2min <- n2              # minimum final sample size after SSR
n2max <- 1.5*n2          # maximum final sample size after SSR
w1 <- sqrt(n1/n2)        # stage 1 weight for CHW combination statistic
w2 <- sqrt((n2 - n1)/n2) # stage 2 weight for CHW combination statistic
c1 <- Inf                # efficacy boundary at first look
bdry <- 1.9600           # efficacy boundary at second look
cpmax <- 0.9             # upper end of promising zone on cp scale
targetcp <- 0.9          # target cp for sloped SSR rule

if (use_intermediate_results) {
  out_pars <- readRDS("intermediate_results/out_pars.rds")
} else {
  set.seed(1341247157)

  # Generated parameters/characteristics for each design
  #  gam_jt = gamma parameter for JT design
  #  gamma_cjt = gamma parameter for CJT (contrained JT) design
  #  zmin_cpz and zmax_cpz = beginning and end of promising zone of CPZ design
  #  cpmin_cpz = conditional power of CPZ design at lower end of promising zone at minimum sample size, using thetamin as reference theta
  #  zmin_jt and zmax_jt = beginning and end of "promising zone" (where sample size is increased) of JT design
  #  zmin_cjt and zmax_cjt = beginning and end of "promising zone" of CJT design
  #  ucp_cpz, ucp_jt, ucp_cjt = unconditional power of CPZ, JT, and CJT designs
  #  avgn_cpz, avgn_jt, avgn_cjt = expected sample size of CPZ, JT, and CJT designs
  out_pars <- data.frame(
    cp_bound = c(0.2, 0.3, 0.4, 0.5, 0.6, 0.7, 0.8),
    gamma_jt = as.numeric(NA),
    gamma_cjt = as.numeric(NA),
    zmin_cpz = as.numeric(NA), zmax_cpz = as.numeric(NA),
    cpmin_cpz = as.numeric(NA),
    zmin_jt = as.numeric(NA), zmax_jt = as.numeric(NA),
    zmin_cjt = as.numeric(NA), zmax_cjt = as.numeric(NA),
    ucp_cpz = as.numeric(NA), ucp_jt = as.numeric(NA), ucp_cjt = as.numeric(NA),
    avgn_cpz = as.numeric(NA), avgn_jt = as.numeric(NA),
    avgn_cjt = as.numeric(NA)
  )

  # Tuning parameters (search grid boundaries) needed to generate design parameters/characteristics
  tuning_pars <- rbind(
    # cp_bound = 0.2
    data.frame(cp_bound = 0.2,
               gam_jt_min = .0008, gam_jt_max = .0013,
               gam_jt_z1min = -1, gam_jt_z1max = 3,
               z1min_jt_z1min = -1, z1min_jt_z1max = 1.0,
               z1max_jt_z1min = 1.5, z1max_jt_z1max = 2.5,
               njt_z1min = -1, njt_z1max = 3,
               ucp_jt_z1min = -1, ucp_jt_z1max = 3,
               gam_cjt_min = 0.0005, gam_cjt_max = 0.001,
               gam_cjt_z1min = -1, gam_cjt_z1max = 3,
               z1min_cjt_z1min = -1, z1min_cjt_z1max = 1,
               z1max_cjt_z1min = 1, z1max_cjt_z1max = 3,
               ncjt_z1min = -1, ncjt_z1max = 3,
               ucp_cjt_z1min = -1, ucp_cjt_z1max = 3),
    # cp_bound = 0.3
    data.frame(cp_bound = 0.3,
               gam_jt_min = .0008, gam_jt_max = .0013,
               gam_jt_z1min = -1, gam_jt_z1max = 3,
               z1min_jt_z1min = -1, z1min_jt_z1max = 1.0,
               z1max_jt_z1min = 1.5, z1max_jt_z1max = 2.5,
               njt_z1min = -1, njt_z1max = 3,
               ucp_jt_z1min = -1, ucp_jt_z1max = 3,
               gam_cjt_min = 0.0005, gam_cjt_max = 0.001,
               gam_cjt_z1min = -1, gam_cjt_z1max = 3,
               z1min_cjt_z1min = -1, z1min_cjt_z1max = 1,
               z1max_cjt_z1min = 1, z1max_cjt_z1max = 3,
               ncjt_z1min = -1, ncjt_z1max = 3,
               ucp_cjt_z1min = -1, ucp_cjt_z1max = 3),
    # cp_bound = 0.4
    data.frame(cp_bound = 0.4,
               gam_jt_min = .0008, gam_jt_max = .0013,
               gam_jt_z1min = -1, gam_jt_z1max = 3,
               z1min_jt_z1min = -1, z1min_jt_z1max = 1.0,
               z1max_jt_z1min = 1.5, z1max_jt_z1max = 2.5,
               njt_z1min = -1, njt_z1max = 3,
               ucp_jt_z1min = -1, ucp_jt_z1max = 3,
               gam_cjt_min = 0.0005, gam_cjt_max = 0.001,
               gam_cjt_z1min = -1, gam_cjt_z1max = 3,
               z1min_cjt_z1min = -1, z1min_cjt_z1max = 1,
               z1max_cjt_z1min = 1, z1max_cjt_z1max = 3,
               ncjt_z1min = -1, ncjt_z1max = 3,
               ucp_cjt_z1min = -1, ucp_cjt_z1max = 3),
    # cp_bound = 0.5
    data.frame(cp_bound = 0.5,
               gam_jt_min = .0008, gam_jt_max = .0013,
               gam_jt_z1min = -1, gam_jt_z1max = 3,
               z1min_jt_z1min = -1, z1min_jt_z1max = 1.0,
               z1max_jt_z1min = 1.5, z1max_jt_z1max = 2.5,
               njt_z1min = -1, njt_z1max = 3,
               ucp_jt_z1min = -1, ucp_jt_z1max = 3,
               gam_cjt_min = 0.0005, gam_cjt_max = 0.001,
               gam_cjt_z1min = -1, gam_cjt_z1max = 3,
               z1min_cjt_z1min = -1, z1min_cjt_z1max = 1,
               z1max_cjt_z1min = 1, z1max_cjt_z1max = 3,
               ncjt_z1min = -1, ncjt_z1max = 3,
               ucp_cjt_z1min = -1, ucp_cjt_z1max = 3),
    # cp_bound = 0.6
    data.frame(cp_bound = 0.6,
               gam_jt_min = .001, gam_jt_max = .0015,
               gam_jt_z1min = -1, gam_jt_z1max = 3,
               z1min_jt_z1min = -1, z1min_jt_z1max = 1.0,
               z1max_jt_z1min = 1.5, z1max_jt_z1max = 2.5,
               njt_z1min = -1, njt_z1max = 3,
               ucp_jt_z1min = -1, ucp_jt_z1max = 3,
               gam_cjt_min = 0.0005, gam_cjt_max = 0.001,
               gam_cjt_z1min = -1, gam_cjt_z1max = 3,
               z1min_cjt_z1min = -1, z1min_cjt_z1max = 1,
               z1max_cjt_z1min = 1, z1max_cjt_z1max = 3,
               ncjt_z1min = -1, ncjt_z1max = 3,
               ucp_cjt_z1min = -1, ucp_cjt_z1max = 3),
    # cp_bound = 0.7
    data.frame(cp_bound = 0.7,
               gam_jt_min = .001, gam_jt_max = .0015,
               gam_jt_z1min = -1, gam_jt_z1max = 3,
               z1min_jt_z1min = -1, z1min_jt_z1max = 1.0,
               z1max_jt_z1min = 1.5, z1max_jt_z1max = 2.5,
               njt_z1min = -1, njt_z1max = 3,
               ucp_jt_z1min = -1, ucp_jt_z1max = 3,
               gam_cjt_min = 0.0005, gam_cjt_max = 0.001,
               gam_cjt_z1min = -1, gam_cjt_z1max = 3,
               z1min_cjt_z1min = 0, z1min_cjt_z1max = 1,
               z1max_cjt_z1min = 1, z1max_cjt_z1max = 3,
               ncjt_z1min = -1, ncjt_z1max = 4,
               ucp_cjt_z1min = -1, ucp_cjt_z1max = 4),
    # cp_bound = 0.8
    data.frame(cp_bound = 0.8, gam_jt_min = .0015, gam_jt_max = .0017,
               gam_jt_z1min = -1, gam_jt_z1max = 3,
               z1min_jt_z1min = -1, z1min_jt_z1max = 1.0,
               z1max_jt_z1min = 1.5, z1max_jt_z1max = 2.5,
               njt_z1min = -1, njt_z1max = 3,
               ucp_jt_z1min = -1, ucp_jt_z1max = 3,
               gam_cjt_min = 0.0005, gam_cjt_max = 0.001,
               gam_cjt_z1min = 0, gam_cjt_z1max = 4,
               z1min_cjt_z1min = 1, z1min_cjt_z1max = 2,
               z1max_cjt_z1min = 2, z1max_cjt_z1max = 3,
               ncjt_z1min = 0, ncjt_z1max = 4,
               ucp_cjt_z1min = 0, ucp_cjt_z1max = 4)
  )

  # Additional tuning parameters - same for all scenarios
  stepsize <- 1 # granularity for finding optimal n2 star in JT method, if = 1 then using integer values only
  lookup_table_increments <- 0.01 # granularity for finding closeset z1 value in lookup table for fast implementation of JT rule

  # Theta value to use for CP constraint for all scenarios
  theta_cp_bound <- thetamin

  for (i in 1:nrow(out_pars)) {
    # CP contraint for CPZ and CJT designs
    cp_bound <- tuning_pars[i, ]$cp_bound

    # Lower end of the promising zone of CPZ design
    z1min <- promzone_min_z1(n1 = n1, n2x = n2max, bdry = bdry, w1 = w1, w2 = w2,
                             theta_cp = thetamin, sigma = sigma, cp_bound = cp_bound)
    out_pars[i, 'zmin_cpz'] <- z1min

    # Upper end of the promising zone of CPZ design
    z1max <- cp_to_z1(n1 = n1, n2x = n2, cp = cpmax, bdry = bdry,
                      w1 = w1, w2 = w2, theta_cp = thetamin, sigma = sigma)
    out_pars[i, 'zmax_cpz'] <- z1max

    # conditional power at lower end of promising zone at minimum sample size, using thetamin as reference theta
    cpmin <- cp(n1 = n1, n2x = n2, z1 = z1min, bdry = bdry,
                w1 = w1, w2 = w2, theta_cp = thetamin, sigma = sigma)
    out_pars[i, 'cpmin_cpz'] <- cpmin

    # Expected sample size of CPZ design at theta_tilde
    ncpz <- avgn_ssrslope(
      theta = thetamin,
      n1 = n1, n2 = n2, n2min = n2min, n2max = n2max,
      bdry = bdry,
      w1 = w1, w2 = w2, c1 = c1, sigma = sigma,
      theta_tilde = theta_tilde,
      targetcp = targetcp,
      cpmin = cpmin, cpmax = cpmax)
    out_pars[i, 'avgn_cpz'] <- ncpz

    # Unconditional power of CPZ design at theta_tilde
    ucp_cpz <- uncond_pwr_ssrslope(
      theta = thetamin,
      n1 = n1, n2 = n2, n2min = n2min, n2max = n2max,
      bdry = bdry, w1 = w1, w2 = w2, c1 = c1, sigma = sigma,
      theta_tilde = theta_tilde, targetcp = targetcp,
      cpmin = cpmin, cpmax = cpmax)
    out_pars[i, 'ucp_cpz'] <- ucp_cpz

    # Gamma value of JT design with expected sample size matching CPZ
    gam <- find_gam(
      targetn = ncpz,
      gam_min = tuning_pars[i, ]$gam_jt_min,
      gam_max = tuning_pars[i, ]$gam_jt_max,
      nsteps = 15,
      n1 = n1, n2 = n2, n2min = n2min, n2max = n2max, bdry = bdry,
      w1 = w1, w2 = w2, c1 = c1, theta = thetamin, sigma = sigma,
      theta_tilde = theta_tilde,
      revenue = revenue, cost = cost, objective = objective,
      stepsize = stepsize,
      search_z1_min_jt = tuning_pars[i, ]$gam_jt_z1min,
      search_z1_max_jt = tuning_pars[i, ]$gam_jt_z1max,
      search_z1_increment_jt = 0.001)
    out_pars[i, 'gamma_jt'] <- gam

    # Lower limit of JT design's "promising zone" - i.e., where sample size increase starts
    z1min_jt <- find_z1min_jt(
      n1 = n1, n2 = n2, n2min = n2min, n2max = n2max, bdry = bdry, w1 = w1, w2 = w2,
      theta_tilde = theta_tilde,
      sigma = sigma, gam = gam, revenue = revenue, cost = cost, objective = objective,
      stepsize = 1,
      search_z1_min_jt = tuning_pars[i, ]$z1min_jt_z1min,
      search_z1_max_jt = tuning_pars[i, ]$z1min_jt_z1max,
      search_z1_increment_jt = 0.0001,
      revenue_bound = NULL, theta_revenue_bound = NULL)
    out_pars[i, 'zmin_jt'] <- z1min_jt

    # Upper limit of JT design's "promising zone" - i.e., where sample size increase ends
    z1max_jt <- find_z1max_jt(
      n1 = n1, n2 = n2, n2min = n2min, n2max = n2max, bdry = bdry, w1 = w1, w2 = w2,
      theta_tilde = theta_tilde,
      sigma = sigma, gam = gam, revenue = revenue, cost = cost, objective = objective, stepsize = 1,
      search_z1_min_jt = tuning_pars[i, ]$z1max_jt_z1min,
      search_z1_max_jt = tuning_pars[i, ]$z1max_jt_z1max,
      search_z1_increment_jt = 0.0001,
      revenue_bound = NULL, theta_revenue_bound = NULL)
    out_pars[i, 'zmax_jt'] <- z1max_jt

    # Expected sample size of JT design at thetamin
    njt <- avgn_jt2(
      n1 = n1, n2 = n2, n2min = n2min, n2max = n2max, bdry = bdry, w1 = w1, w2 = w2, c1 = c1,
      theta = thetamin, sigma = sigma, theta_tilde = theta_tilde,
      gam = gam,
      revenue = revenue, cost = cost, objective = objective, stepsize = stepsize,
      search_z1_min_jt = tuning_pars[i, ]$njt_z1min,
      search_z1_max_jt = tuning_pars[i, ]$njt_z1max,
      search_z1_increment_jt = 0.001)
    out_pars[i, 'avgn_jt'] <- njt

    # Unconditional power of JT design at thetamin
    ucp_jt <- uncond_pwr_jt2(
      n1 = n1, n2 = n2, n2min = n2min, n2max = n2max, bdry = bdry,
      w1 = w1, w2 = w2, c1 = c1, theta = thetamin, sigma = sigma,
      theta_tilde = theta_tilde, gam = gam,
      revenue = revenue, cost = cost, objective = objective, stepsize = stepsize,
      search_z1_min_jt = tuning_pars[i, ]$ucp_jt_z1min,
      search_z1_max_jt = tuning_pars[i, ]$ucp_jt_z1max,
      search_z1_increment_jt = 0.001)
    out_pars[i, 'ucp_jt'] <- ucp_jt

    # Gamma value of CJT design with expected sample size matching CPZ at thetamin
    gam_cjt <- find_gam(
      targetn = ncpz,
      gam_min = tuning_pars[i, ]$gam_cjt_min,
      gam_max = tuning_pars[i, ]$gam_cjt_max,
      nsteps = 15,
      n1 = n1, n2 = n2, n2min = n2min, n2max = n2max, bdry = bdry,
      w1 = w1, w2 = w2, c1 = c1, theta = thetamin, sigma = sigma,
      theta_tilde = theta_tilde,
      revenue = revenue, cost = cost, objective = objective, stepsize = stepsize,
      search_z1_min_jt = tuning_pars[i, ]$gam_cjt_z1min,
      search_z1_max_jt = tuning_pars[i, ]$gam_cjt_z1max,
      search_z1_increment_jt = 0.001, revenue_bound = cp_bound,
      theta_revenue_bound = theta_cp_bound)
    out_pars[i, 'gamma_cjt'] <- gam_cjt

    # Lower limit of CJT design's "promising zone" - i.e., where sample size increase starts
    z1min_cjt <- find_z1min_jt(
      n1 = n1, n2 = n2, n2min = n2min, n2max = n2max, bdry = bdry, w1 = w1, w2 = w2,
      theta_tilde = theta_tilde,
      sigma = sigma, gam = gam_cjt, revenue = revenue, cost = cost, objective = objective,
      stepsize = 1,
      search_z1_min_jt = tuning_pars[i, ]$z1min_cjt_z1min,
      search_z1_max_jt = tuning_pars[i, ]$z1min_cjt_z1max,
      search_z1_increment_jt = 0.0001,
      revenue_bound = cp_bound, theta_revenue_bound = theta_cp_bound)
    out_pars[i, 'zmin_cjt'] <- z1min_cjt

    # Upper limit of CJT design's "promising zone" - i.e., where sample size increase ends
    z1max_cjt <- find_z1max_jt(
      n1 = n1, n2 = n2, n2min = n2min, n2max = n2max, bdry = bdry, w1 = w1, w2 = w2,
      theta_tilde = theta_tilde,
      sigma = sigma, gam = gam_cjt, revenue = revenue, cost = cost, objective = objective,
      stepsize = 1,
      search_z1_min_jt = tuning_pars[i, ]$z1max_cjt_z1min,
      search_z1_max_jt = tuning_pars[i, ]$z1max_cjt_z1max,
      search_z1_increment_jt = 0.0001,
      revenue_bound = cp_bound, theta_revenue_bound = theta_cp_bound)
    out_pars[i, 'zmax_cjt'] <- z1max_cjt

    # Expected sample size of CJT design at thetamin
    ncjt <- avgn_jt2(
      n1 = n1, n2 = n2, n2min = n2min, n2max = n2max, bdry = bdry,
      w1 = w1, w2 = w2, c1 = c1, theta = thetamin, sigma = sigma,
      theta_tilde = theta_tilde, gam = gam_cjt,
      revenue = revenue, cost = cost, objective = objective,
      stepsize = stepsize,
      search_z1_min_jt = tuning_pars[i, ]$ncjt_z1min,
      search_z1_max_jt = tuning_pars[i, ]$ncjt_z1max,
      search_z1_increment_jt = 0.001,
      revenue_bound = cp_bound, theta_revenue_bound = theta_cp_bound)
    out_pars[i, 'avgn_cjt'] <- ncjt

    # Unconditional power of CJT design at thetamin
    ucp_cjt <- uncond_pwr_jt2(
      n1 = n1, n2 = n2, n2min = n2min, n2max = n2max, bdry = bdry,
      w1 = w1, w2 = w2, c1 = c1, theta = thetamin, sigma = sigma,
      theta_tilde = theta_tilde, gam = gam_cjt,
      revenue = revenue, cost = cost, objective = objective,
      stepsize = stepsize,
      search_z1_min_jt = tuning_pars[i, ]$ucp_cjt_z1min,
      search_z1_max_jt = tuning_pars[i, ]$ucp_cjt_z1max,
      search_z1_increment_jt = 0.001,
      revenue_bound = cp_bound, theta_revenue_bound = theta_cp_bound)
    out_pars[i, 'ucp_cjt'] <- ucp_cjt
  }

  saveRDS(out_pars, "intermediate_results/out_pars.rds")
}


# ------------------------------------------------------------------------------
# Figure 6: Unconditional power of CPZ, JT, and CJT at thetamin with different CPmin constraints
# ------------------------------------------------------------------------------

tiff(filename = "figures/fig6.tif",
     width = 680, pointsize = 11, height = 680, res = 150)

plot(0, type = "n", xlim = c(0.2, 0.8), ylim = c(0.7, 0.85),
     xlab = "CPmin", ylab = "Unconditional power")
abline(v = seq(0.2, 0.8, 0.05), lty = 5, col = "gray")
abline(h = seq(0.7, 0.85, 0.01), lty = 5, col = "gray")
lines(out_pars$cp_bound, out_pars$ucp_cpz, type = "l", col = "red", lwd = 2)
lines(out_pars$cp_bound, out_pars$ucp_jt, type = "l", col = "blue", lwd = 2)
lines(out_pars$cp_bound, out_pars$ucp_cjt, type = "l", col = "blue", lwd = 2, lty = 2)

legend("topright", c("CPZ", "JT", "CJT"), col = c("red", "blue", "blue"),
       lty = c(1, 1, 2), lwd = 2)

dev.off()
