# Supplementary material for: Optimal promising zone designs
Source: Biom J. 2018 Nov 8;61(5):1175–86. doi: 10.1002/bimj.201700308 (PMC6767001; doi:10.1002/bimj.201700308)
Supplement: Supplementary file 1 — Supporting Information [file BIMJ-61-1175-s001.zip › README.txt]

Manuscript Title: Optimal Promising Zone Designs
Authors: Sam Hsiao, Lingyun Liu, Cyrus Mehta

R code written by Sam Hsiao.
Please send comments on the code and reports of bugs to sam.hsiao@cytel.com

-------------------------------------------------------------------------------
1. Introduction

This README file explains how to reproduce the results of the manuscript.
Previously generated versions of the figures and the table are provided for reference.

-------------------------------------------------------------------------------
2. Files

The following files are provided.

README.txt
optimal_pz_fns.R
figure1.R
figure2.R
figure3.R
figure4.R
figure5.R
figure6.R
table1.R

/figures
  fig1.tif
  fig2L.tif
  fig2R.tif
  fig3L.tif
  fig3R.tif
  fig4L.tif
  fig4R.tif
  fig5L.tif
  fig5R.tif
  fig6.tif
 
/intermediate_results
  gamvec.rds
  gamvec_cjt.rds
  out_pars.rds

-------------------------------------------------------------------------------
3. Generate Figures

Run the scripts figure1.R, figure2.R, etc. one at a time, in that order, to generate the corresponding figures in the manuscript.

All scripts require the file optimal_pz_fns.R which contains the functions for calculating parameters and characteristics of the CPZ, JT, and CJT designs.

The generated figures are saved in the /figures folder as tiff files, and 3 sets of intermediate results are saved in the /intermediate_results folder as .rds (R data set) files.

Notes:

figure2.R takes about 3-5 minutes. It generates a file containing intermediate results called gamvec.rds. To speed things up, avoid re-generating that file by setting the variable use_intermediate_results <- TRUE

figure3.R requires the file intermediate_results/gamvec.rds generated by figure2.R

figure4.R takes about 3-5 minutes. It generates a file containing intermediate results called gamvec_cjt.rds. To speed things up, avoid re-generating that file by setting the variable use_intermediate_results <- TRUE

figure5.R requires the file intermediate_results/gamvec_cjt.rds generated by figure3.R
figure6.R takes longer.

figure6.R takes about 15-20 minutes. It generates a file containing intermediate results called out_pars.rds. To speed things up, avoid re-generating that file by setting the variable use_intermediate_results <- TRUE

-------------------------------------------------------------------------------
4. Generate Table

Run the script table1.R to generate the portion of Table 1 pertaining to the CPZ design.

The two columns "MP Pwr" and "MP E(N)" were created separately using East software version 6.4.1.

-------------------------------------------------------------------------------
5. System Configuration

Final versions of results were generated with the following system configuration.

> sessionInfo()
R version 3.5.1 (2018-07-02)
Platform: x86_64-w64-mingw32/x64 (64-bit)
Running under: Windows 7 x64 (build 7601) Service Pack 1

Matrix products: default

locale:
[1] LC_COLLATE=English_United States.1252  LC_CTYPE=English_United States.1252   
[3] LC_MONETARY=English_United States.1252 LC_NUMERIC=C                          
[5] LC_TIME=English_United States.1252    

attached base packages:
[1] stats     graphics  grDevices utils     datasets  methods   base     

other attached packages:
[1] RevoUtils_11.0.1     RevoUtilsMath_11.0.0

loaded via a namespace (and not attached):
[1] compiler_3.5.1 tools_3.5.1    yaml_2.2.0    
